# Supplementary material for: High-throughput color determination of red raspberry puree and correlation of color parameters with total anthocyanins
Source: Plant Methods. 2024 May 30;20:78. doi: 10.1186/s13007-024-01197-0 (PMC11137939; doi:10.1186/s13007-024-01197-0)
Supplement: Supplementary file 2 — Supplementary Material 2: R Scripts [file 13007_2024_1197_MOESM2_ESM.rmd]

---
title: "Additional file 8"
author: "Claudia Baldassi"
date: "2024-03-24"
output: word_document
---

This Rmd file contains the scripts of the data analysis conducted for the manuscript 'High-throughput color determination of red raspberry puree and correlation of color parameters with total anthocyanins'.

**0. Volume test**

```{r, include=FALSE}
#HOUSEKEEPING CODE
library(tidyverse)
library(dplyr)
library(ggpubr)
library(agricolae)
library(multcomp)
library(emmeans)
```


```{r, include=FALSE}
# COLORIMETER DATA 
#Import data
ColorData20221011 <- read.delim("~/UBC/Students/Clover_Thesis/COLORIM_SCAN_TA_TESTS/2022-10-11_Test/ColorData20221011.txt")
View(ColorData20221011)

## mydata2
#rename dataset and get rid of Treatment=nolid and Volume=4.5mL
mydata2 <- subset(ColorData20221011, Treatment!="nolid" & Volume!="4.5mL") 

#delete 'mL' in all Volume cells
mydata2$Volume<-gsub("mL","", as.character(mydata2$Volume))
mydata2$Volume <- as.factor(mydata2$Volume)
View(mydata2)

# TOMATO ANALYZER DATA
#Import data
ColorTA_20221011_revisited <- read.delim("~/UBC/Students/Clover_Thesis/color_data_d65-10_windows/data-analysis/ColorTA_20221011_revisited.txt")
View(ColorTA_20221011_revisited)

## mydataTA2
#rename dataset and get rid of Volume=4.5mL
mydataTA2 <- subset(ColorTA_20221011_revisited, Volume!="4.5mL")
#delete 'mL' in all Volume cells
mydataTA2$Volume<-gsub("mL","", as.character(mydataTA2$Volume))
mydataTA2$Volume <- as.factor(mydataTA2$Volume)
View(mydataTA2)
```

*Summary statistics*

```{r, echo=FALSE}
#Summary statistics #Compute mean, sd and residual standard deviation

# COLORIMETER
## mydata2
dfcol2 <- mydata2 %>% 
  group_by(Volume) %>% 
  summarize(Mean_L = mean(L), Mean_a = mean(a), Mean_b = mean(b), 
            sd_L = sd(L), sd_a = sd(a), sd_b = sd(b),
            rsd_L = sd(L)/mean(L)*100, rsd_a = sd(a)/mean(a)*100, rsd_b = sd(b)/mean(b)*100,
            min_L = min(L), min_a = min(a), min_b = min(b),
            max_L=max(L), max_a=max(a), max_b=max(b)) %>%
  mutate(rsd_mean = ((rsd_L+rsd_a+rsd_b)/3)) # compute average rsd for each volume (across parameters)
View(dfcol2)

# TOMATO ANALYZER
## mydataTA2
dfTA2 <- mydataTA2 %>%
  group_by(Volume) %>% 
  summarize(Mean_L = mean(L), Mean_a = mean(a), Mean_b = mean(b), 
            sd_L = sd(L), sd_a = sd(a), sd_b = sd(b),
            rsd_L = sd(L)/mean(L)*100, rsd_a = sd(a)/mean(a)*100, rsd_b = sd(b)/mean(b)*100,
            min_L = min(L), min_a = min(a), min_b = min(b),
            max_L=max(L), max_a=max(a), max_b=max(b)) %>%
  mutate(rsd_mean = ((rsd_L+rsd_a+rsd_b)/3)) # compute average rsd for each volume (across parameters)
View(dfTA2)

# Export data to csv 
#write.csv(dfTA2, file = "descriptive-stats-vol-test_TA.csv")
```

**Colorimeter stat analysis and boxplots**

**mydata2**

```{r}
## mydata2

# L #Colorimeter 
# diagnostic plots
fit <- lm(L ~ Volume, data = mydata2)
plot(fit)
# one-way ANOVA
res.L <- aov(L ~ Volume, data = mydata2)
summary(res.L)
# post-hoc test HSD ## Tukey's HSD
lm.emmGrid <- emmeans(res.L, pairwise ~ Volume) ## this works!
cld(lm.emmGrid[[1]], reversed = TRUE, Letters = letters) ## this works!

#boxplots with ggplot
# mytheme_boxplot contains info to change axis text (axis line, font size, font color, font face)
mytheme_boxp <- theme(axis.line = element_line(color = "black", linetype = "solid"), #linewidth = 1, 
                         axis.ticks = element_line(color = "black"), #https://r-charts.com/ggplot2/axis/
                         axis.title.x = element_text(size = 18, colour = "black"), #, face = "bold" 
                         axis.title.y = element_text(size = 18, colour = "black"), #, face = "bold" 
                         axis.text.x = element_text(size = 14, colour = "black"), #, face = "bold" 
                         axis.text.y = element_text(size = 14, colour = "black"), #, face = "bold" 
                         legend.position = "none",
                         plot.title = element_text(size = 18))

signif_L_c2 <- c("a", "ab", "bc", "abc", "c", "bc", "c") ## letters for Tukey's HSD

pL_c2 <- ggplot(mydata2)+
  aes(x=Volume,y=L, color=Volume)+
  geom_boxplot()+
  stat_summary(fun=mean, geom="point", shape=23, size=4)+ # add mean
  labs(x = "Volume (mL)", y = "L* colorimeter", title = "A")+
  #theme_bw()+
  #theme_classic()+
  theme_light()+
  mytheme_boxp +
  geom_text(data=dfcol2, aes(x=Volume, y=max_L+0.2, label = signif_L_c2), vjust=0, size =5, color="black")
  #scale_y_continuous(breaks = seq(21,24, by = 0.50))
pL_c2
```

```{r, echo=FALSE}
# a #Colorimeter
# diagnostic plots
fit <- lm(a ~ Volume, data = mydata2)
plot(fit)
# one-way ANOVA
res.a <- aov(a ~ Volume, data = mydata2)
summary(res.a)
# post-hoc test HSD
lm.emmGrid <- emmeans(res.a, pairwise ~ Volume) ## this works!
cld(lm.emmGrid[[1]], reversed = TRUE, Letters = letters) ## this works!

#boxplots with ggplot
pa_c2 <- ggplot(mydata2)+
  aes(x=Volume,y=a, color=Volume)+
  geom_boxplot()+
  stat_summary(fun=mean, geom="point", shape=23, size=4)+ # add mean
  labs(x = "Volume (mL)", y = "a* colorimeter", title = "B")+
  #theme_bw()+
  #theme_classic()+
  theme_light()+
  mytheme_boxp
  #scale_y_continuous(breaks = seq(36.2,37.6, by = 0.3))
pa_c2
```

```{r, echo=FALSE}
# b #Colorimeter
# diagnostic plots
fit <- lm(b ~ Volume, data = mydata2)
plot(fit)
# one-way ANOVA
res.b <- aov(b ~ Volume, data = mydata2)
summary(res.b)
# post-hoc test HSD
lm.emmGrid <- emmeans(res.b, pairwise ~ Volume) ## this works!
cld(lm.emmGrid[[1]], reversed = TRUE, Letters = letters) ## this works!

#boxplots with ggplot
pb_c2 <- ggplot(mydata2)+
  aes(x=Volume,y=b, color=Volume)+
  geom_boxplot()+
  stat_summary(fun=mean, geom="point", shape=23, size=4)+ # add mean
  labs(x = "Volume (mL)", y = "b* colorimeter", title = "C")+
  #theme_bw()+
  #theme_classic()+
  theme_light()+
  mytheme_boxp
  #scale_y_continuous(breaks = seq(16.8,19, by = 0.4))
pb_c2
```

```{r, echo=FALSE}
# combine colorimeter plots mydata1
color2_comp <- ggarrange(pL_c2, pa_c2, pb_c2,
                     #labels = c("A", "B", "C"),
                     #font.label = list(size = 20, color = "black"),
                     #common.legend = TRUE, legend = "right",
                     ncol = 3, nrow = 1)
color2_comp

#save
ggsave("volume-test-tomato-analyzer.jpeg", width = 10.00, height = 4.00, units = "in", dpi = 600) 
```

**Tomato Analyzer stat analysis and boxplots**

**mydataTA2**

```{r, echo=FALSE}
#L #Tomato Analyzer
# diagnostic plots
fit <- lm(L ~ Volume, data = mydataTA2)
plot(fit)
# one-way ANOVA
res.L.TA <- aov(L ~ Volume, data = mydataTA2)
summary(res.L.TA)
# post-hoc test HSD
lm.emmGrid <- emmeans(res.L.TA, pairwise ~ Volume) ## this works!
cld(lm.emmGrid[[1]], reversed = TRUE, Letters = letters) ## this works!

#boxplots with ggplot
pL_TA2 <- ggplot(mydataTA2)+
  aes(x=Volume,y=L, color=Volume)+
  geom_boxplot()+
  stat_summary(fun=mean, geom="point", shape=23, size=4)+ # add mean
  labs(x = "Volume (mL)", y = "L* Tomato Analyzer", title = "A")+
  theme_light()+
  mytheme_boxp
  #scale_y_continuous(breaks = seq(22.0,23.7, by = 0.3))+
  ##geom_text(data=dfTA2, aes(x=Volume, y=max_L+0.2, label = signif_L_TA2), vjust=0, color="black", size =5)
pL_TA2
```

```{r}
#a #Tomato Analyzer
# diagnostic plots
fit <- lm(a ~ Volume, data = mydataTA2)
plot(fit)
# one-way ANOVA
res.a.TA <- aov(a ~ Volume, data = mydataTA2)
summary(res.a.TA)
# post-hoc test HSD
lm.emmGrid <- emmeans(res.a.TA, pairwise ~ Volume) ## this works!
cld(lm.emmGrid[[1]], reversed = TRUE, Letters = letters) ## this works!

#boxplots with ggplot
pa_TA2 <- ggplot(mydataTA2)+
  aes(x=Volume,y=a, color=Volume)+
  geom_boxplot()+
  stat_summary(fun=mean, geom="point", shape=23, size=4)+ # add mean
  labs(x = "Volume (mL)", y = "a* Tomato Analyzer", title = "B")+
  theme_light()+
  mytheme_boxp
  #scale_y_continuous(breaks = seq(32.0,33.7, by = 0.3))
pa_TA2
```

```{r}
#b #Tomato Analyzer
# diagnostic plots
fit <- lm(b ~ Volume, data = mydataTA2)
plot(fit)
# one-way ANOVA
res.b.TA <- aov(b ~ Volume, data = mydataTA2)
summary(res.b.TA)
# post-hoc test HSD
lm.emmGrid <- emmeans(res.b.TA, pairwise ~ Volume) ## this works!
cld(lm.emmGrid[[1]], reversed = TRUE, Letters = letters) ## this works!

#boxplots with ggplot
pb_TA2 <- ggplot(mydataTA2)+
  aes(x=Volume,y=b, color=Volume)+
  geom_boxplot()+
  stat_summary(fun=mean, geom="point", shape=23, size=4)+ # add mean
  labs(x = "Volume (mL)", y = "b* Tomato Analyzer", title = "C")+
  theme_light()+
  mytheme_boxp
  #scale_y_continuous(breaks = seq(32.0,33.7, by = 0.3))
pb_TA2
```

```{r, echo=FALSE}
TA2_comp <- ggarrange(pL_TA2, pa_TA2, pb_TA2,
                     #labels = c("A", "B", "C"),
                     #font.label = list(size = 20, color = "black"), 
                     #common.legend = TRUE, legend = "right",
                     ncol = 3, nrow = 1)
TA2_comp

#save
ggsave("volume-test-tomato-analyzer.jpeg", width = 10.00, height = 4.00, units = "in", dpi = 600) 
```

**1. Summary statistics dataset complete**

NOTE: the idea is to obtain a complete set of color parameters (L, a, b, a/b, hue, Chroma), average reps, then get rid of yellow and orange samples. 

```{r setup, include=FALSE}
# Housekeeping code
library(tidyverse)
library(ggpubr)

# Import dataset
ColorimTA_revisited <- read.delim("~/UBC/Students/Clover_Thesis/color_data_d65-10_windows/data-analysis/ColorimTA_revisited.txt")
View(ColorimTA_revisited)

# Rename dataset
my_data <- ColorimTA_revisited
View(my_data)
# Change SampleID and Rep into factors
my_data$SampleID <- as.factor(my_data$SampleID)
my_data$Rep <- as.factor(my_data$Rep)
```

```{r, include=FALSE}
## Compute Chroma and Hue for colorimeter, a/b for all methods

## create function to compute HUE
f <- function(a, b){
  theta <- (atan(b/a)/6.2832)*360
  theta <- case_when(
    (a > 0 & b >= 0) ~ theta,
    (a < 0 & b <= 0) ~ theta + 180,
    (a < 0 & b > 0) ~ theta + 180,
    (a > 0 & b < 0) ~ theta + 360
  )
  return(round(theta, 2))
}

# Calculate all parameters and add to dataset
my_data <- my_data %>% mutate(Hue_col = f(a_col, b_col), 
                                  Chroma_col = round(sqrt(a_col^2+b_col^2),2),
                                  ab_col = round(a_col/b_col,2), 
                                  ab_TA = round(a_TA/b_TA,2), 
                                  ab_plate = round(a_plate/b_plate,2))

#Export data to csv ## IMPORTANT NOTE: need this data frame to prep dataset for ANOVA, not for summary stats!!
#write.csv(my_data, file = "ColorimTA-all-parameters.csv") 

# Summary statistics
# Compute mean, standard deviation (sd) and residual standard deviation (rsd)
df <- my_data %>% 
  group_by(SampleID) %>% 
  summarize(mean_L_col = mean(L_col), mean_a_col = mean(a_col), mean_b_col = mean(b_col), 
            mean_ab_col = mean(ab_col), mean_hue_col = mean(Hue_col), mean_Chr_col = mean(Chroma_col),
            sd_L_col = sd(L_col), sd_a_col = sd(a_col), sd_b_col = sd(b_col),
            sd_ab_col = sd(ab_col), sd_hue_col = sd(Hue_col), sd_Chr_col = sd(Chroma_col),
            rsd_L_col = sd(L_col)/mean(L_col)*100, rsd_a_col = sd(a_col)/mean(a_col)*100, rsd_b_col = sd(b_col)/mean(b_col)*100, rsd_ab_col = sd(ab_col)/mean(ab_col)*100, rsd_hue_col = sd(Hue_col)/mean(Hue_col), rsd_Chr_col = sd(Chroma_col)/mean(Chroma_col)*100,
            
            mean_L_TA = mean(L_TA), mean_a_TA = mean(a_TA), mean_b_TA = mean(b_TA),
            mean_ab_TA = mean(ab_TA), mean_hue_TA = mean(Hue_TA), mean_Chr_TA = mean(Chroma_TA),
            sd_L_TA = sd(L_TA), sd_a_TA = sd(a_TA), sd_b_TA = sd(b_TA),
            sd_ab_TA = sd(ab_TA), sd_hue_TA = sd(Hue_TA), sd_Chr_TA = sd(Chroma_TA),
            rsd_L_TA = sd(L_TA)/mean(L_TA)*100, rsd_a_TA = sd(a_TA)/mean(a_TA)*100, rsd_b_TA = sd(b_TA)/mean(b_TA)*100,  rsd_ab_TA = sd(ab_TA)/mean(ab_TA)*100, rsd_hue_TA = sd(Hue_TA)/mean(Hue_TA)*100, rsd_Chr_TA = sd(Chroma_TA)/mean(Chroma_TA)*100,
            
            mean_L_p = mean(L_plate), mean_a_p = mean(a_plate), mean_b_p = mean(b_plate), 
            mean_ab_p = mean(ab_plate), mean_hue_p = mean(Hue_plate), mean_Chr_p = mean(Chroma_plate),
            sd_L_p = sd(L_plate), sd_a_p = sd(a_plate), sd_b_p = sd(b_plate),
            sd_ab_p = sd(ab_plate), sd_hue_p = sd(Hue_plate), sd_Chr_p = sd(Chroma_plate),
         
            rsd_L_p = sd(L_plate)/mean(L_plate)*100, rsd_a_p = sd(a_plate)/mean(a_plate)*100, rsd_b_p = sd(b_TA)/mean(b_plate)*100, rsd_ab_p = sd(ab_plate)/mean(ab_plate)*100, rsd_hue_p = sd(Hue_plate)/mean(Hue_plate)*100, rsd_Chr_p = sd(Chroma_plate)/mean(Chroma_plate)*100)

View(df)

# Round dataframe to two decimals
round_df <- function(x, digits) {
    # round all numeric variables
    # x: data frame 
    # digits: number of digits to round
    numeric_columns <- sapply(x, class) == 'numeric'
    x[numeric_columns] <-  round(x[numeric_columns], digits)
    x
}
df <- round_df(df, 2)
View(df)
```

**2. Summary statistics dataset without yellow samples**

```{r, echo = FALSE}
# Drop lines of yellow samples (22, 46) instead of loading new dataset!
new_df <- df[-c(22, 46), ]
View(new_df)

# Export data to csv 
#write.csv(new_df, file = "means,sd,rsd-colorim-TA.csv")
```

```{r, echo = FALSE}
# compute summary stats pt 1 (mean, max and min Lab* of genotypes) 
summary_stats <- new_df %>% 
  summarize(avg_L_col = mean(mean_L_col), max_L_col = max(mean_L_col), min_L_col = min(mean_L_col), #L_col
            avg_a_col = mean(mean_a_col), max_a_col = max(mean_a_col), min_a_col = min(mean_a_col), #a_col
            avg_b_col = mean(mean_b_col), max_b_col = max(mean_b_col), min_b_col = min(mean_b_col), #b_col
            avg_ab_col = mean(mean_ab_col), max_ab_col = max(mean_ab_col), min_ab_col = min(mean_ab_col), #ab_col
            avg_h_col = mean(mean_hue_col), max_h_col = max(mean_hue_col), min_h_col = min(mean_hue_col), #h_col
            avg_C_col = mean(mean_Chr_col), max_C_col = max(mean_Chr_col), min_C_col = min(mean_Chr_col), #C_col
            avg_L_TA = mean(mean_L_TA), max_L_TA = max(mean_L_TA), min_L_TA = min(mean_L_TA), #L_TA
            avg_a_TA = mean(mean_a_TA), max_a_TA = max(mean_a_TA), min_a_TA = min(mean_a_TA), #a_TA
            avg_b_TA = mean(mean_b_TA), max_b_TA = max(mean_b_TA), min_b_TA = min(mean_b_TA), #b_TA
            avg_ab_TA = mean(mean_ab_TA), max_ab_TA = max(mean_ab_TA), min_ab_TA = min(mean_ab_TA), #ab_TA
            avg_h_TA = mean(mean_hue_TA), max_h_TA = max(mean_hue_TA), min_h_TA = min(mean_hue_TA), #h_TA
            avg_C_TA = mean(mean_Chr_TA), max_C_TA = max(mean_Chr_TA), min_C_TA = min(mean_Chr_TA), #C_TA
            avg_L_p = mean(mean_L_p), max_L_p = max(mean_L_p), min_L_p = min(mean_L_p), #L_plate
            avg_a_p = mean(mean_a_p), max_a_p = max(mean_a_p), min_a_p = min(mean_a_p), #a_plate
            avg_b_p = mean(mean_b_p), max_b_p = max(mean_b_p), min_b_p = min(mean_b_p), #b_plate
            avg_ab_p = mean(mean_ab_p), max_ab_p = max(mean_ab_p), min_ab_p = min(mean_ab_p), #ab_p
            avg_h_p = mean(mean_hue_p), max_h_p = max(mean_hue_p), min_h_p = min(mean_hue_p), #h_p
            avg_C_p = mean(mean_Chr_p), max_C_p = max(mean_Chr_p), min_C_p = min(mean_Chr_p)) #C_p
View(summary_stats)

# Export data to csv 
#write.csv(summary_stats, file = "summary-stats-colorim-TA.csv")

# compute summary stats pt 2 (mean, max and min of rsd for colorimeter, TA and plate)
rsd_summary_new <- new_df %>% 
  summarize(mean_rsd_L_col = mean(rsd_L_col), max_rsd_L_col = max(rsd_L_col), min_rsd_L_col = min(rsd_L_col), #L_col
            mean_rsd_a_col = mean(rsd_a_col), max_rsd_a_col = max(rsd_a_col), min_rsd_a_col = min(rsd_a_col), #a_col
            mean_rsd_b_col = mean(rsd_b_col), max_rsd_b_col = max(rsd_b_col), min_rsd_b_col = min(rsd_b_col), #b_col
            mean_rsd_ab_col = mean(rsd_ab_col), max_rsd_ab_col = max(rsd_ab_col), min_rsd_ab_col = min(rsd_ab_col), #ab_col
            mean_rsd_h_col = mean(rsd_hue_col), max_rsd_h_col = max(rsd_hue_col), min_rsd_h_col = min(rsd_hue_col), #h_col
            mean_rsd_C_col = mean(rsd_Chr_col), max_rsd_C_col = max(rsd_Chr_col), min_rsd_C_col = min(rsd_Chr_col), #C_col
            mean_rsd_L_TA = mean(rsd_L_TA), max_rsd_L_TA = max(rsd_L_TA), min_rsd_L_TA = min(rsd_L_TA), #L_TA
            mean_rsd_a_TA = mean(rsd_a_TA), max_rsd_a_TA = max(rsd_a_TA), min_rsd_a_TA = min(rsd_a_TA), #a_TA
            mean_rsd_b_TA = mean(rsd_b_TA), max_rsd_b_TA = max(rsd_b_TA), min_rsd_b_TA = min(rsd_b_TA), #b_TA
            mean_rsd_ab_TA = mean(rsd_ab_TA), max_rsd_ab_TA = max(rsd_ab_TA), min_rsd_ab_TA = min(rsd_ab_TA), #ab_TA
            mean_rsd_h_TA = mean(rsd_hue_TA), max_rsd_h_TA = max(rsd_hue_TA), min_rsd_h_TA = min(rsd_hue_TA), #h_TA
            mean_rsd_C_TA = mean(rsd_Chr_TA), max_rsd_C_TA = max(rsd_Chr_TA), min_rsd_C_TA = min(rsd_Chr_TA), #C_TA
            mean_rsd_L_p = mean(rsd_L_p), max_rsd_L_p = max(rsd_L_p), min_rsd_L_p = min(rsd_L_p), #L_plate
            mean_rsd_a_p = mean(rsd_a_p), max_rsd_a_p = max(rsd_a_p), min_rsd_a_p = min(rsd_a_p), #a_plate
            mean_rsd_b_p = mean(rsd_b_p), max_rsd_b_p = max(rsd_b_p), min_rsd_b_p = min(rsd_b_p), #b_plate
            mean_rsd_ab_p = mean(rsd_ab_p), max_rsd_ab_p = max(rsd_ab_p), min_rsd_ab_p = min(rsd_ab_p), #ab_p
            mean_rsd_h_p = mean(rsd_hue_p), max_rsd_h_p = max(rsd_hue_p), min_rsd_h_p = min(rsd_hue_p), #h_p
            mean_rsd_C_p = mean(rsd_Chr_p), max_rsd_C_p = max(rsd_Chr_p), min_rsd_C_p = min(rsd_Chr_p)) #C_p
View(rsd_summary_new)

# Export data to csv 
#write.csv(rsd_summary_new, file = "summary-stats-RSD_colorim-TA.csv")
```

**NEW ADD- ANOVA between methods (colorimeter, Petri TACT, plates TACT)**

Note: this section is not included in the manuscript, but has been conducted to respond to one of Rev3's comments.

```{r, echo=FALSE}
#load data
ColorimTA.for.ANOVA <- read.delim("~/UBC/Students/Clover_Thesis/color_data_d65-10_windows/data-analysis/ColorimTA-for-ANOVA.txt")
View(ColorimTA.for.ANOVA)

data_anova <- ColorimTA.for.ANOVA

# Drop lines of yellow samples (22, 46) instead of loading new dataset!
data_anova_clean <- data_anova[-c(64, 65, 66, 136,137,138, 448,449,450, 520,521,522, 832,833,834, 904,905,906), ]
View(data_anova_clean)
```


```{r, echo=FALSE}
## Models with mixed effect
library(nlme)
# ANOVA for L*
fit.L.mixed <- lme(L ~ Method, data = data_anova_clean, random = ~ 1|SampleID)
par(mfrow=c(2,2))
plot(fit.L.mixed)
qqnorm(fit.L.mixed, abline = c(0,1))
# one-way ANOVA with mixed effect
anova(fit.L.mixed)
# post-hoc with emmeans and tukey
lm.emmGrid <- emmeans(fit.L.mixed, pairwise ~ Method)
cld(lm.emmGrid[[1]], reversed = TRUE, Letters = letters)

# ANOVA for a*
fit.a.mixed <- lme(a ~ Method, data = data_anova_clean, random = ~ 1|SampleID)
par(mfrow=c(2,2))
plot(fit.a.mixed)
qqnorm(fit.a.mixed, abline = c(0,1))
# one-way ANOVA with mixed effect
anova(fit.a.mixed)
# post-hoc with emmeans and tukey
lm.emmGrid <- emmeans(fit.a.mixed, pairwise ~ Method)
cld(lm.emmGrid[[1]], reversed = TRUE, Letters = letters)

# ANOVA for b*
fit.b.mixed <- lme(b ~ Method, data = data_anova_clean, random = ~ 1|SampleID)
par(mfrow=c(2,2))
plot(fit.b.mixed)
qqnorm(fit.b.mixed, abline = c(0,1))
# one-way ANOVA with mixed effect
anova(fit.b.mixed)
# post-hoc with emmeans and tukey
lm.emmGrid <- emmeans(fit.b.mixed, pairwise ~ Method)
cld(lm.emmGrid[[1]], reversed = TRUE, Letters = letters)

# ANOVA for a*/b*
fit.ab.mixed <- lme(ab ~ Method, data = data_anova_clean, random = ~ 1|SampleID)
par(mfrow=c(2,2))
plot(fit.ab.mixed)
qqnorm(fit.ab.mixed, abline = c(0,1))
# one-way ANOVA with mixed effect
anova(fit.ab.mixed)
# post-hoc with emmeans and tukey
lm.emmGrid <- emmeans(fit.ab.mixed, pairwise ~ Method)
cld(lm.emmGrid[[1]], reversed = TRUE, Letters = letters)

# ANOVA for Hue
fit.Hue.mixed <- lme(Hue ~ Method, data = data_anova_clean, random = ~ 1|SampleID)
par(mfrow=c(2,2))
plot(fit.Hue.mixed)
qqnorm(fit.Hue.mixed, abline = c(0,1))
# one-way ANOVA with mixed effect
anova(fit.Hue.mixed)
# post-hoc with emmeans and tukey
lm.emmGrid <- emmeans(fit.Hue.mixed, pairwise ~ Method)
cld(lm.emmGrid[[1]], reversed = TRUE, Letters = letters)

# ANOVA for Chroma
fit.Chroma.mixed <- lme(Chroma ~ Method, data = data_anova_clean, random = ~ 1|SampleID)
par(mfrow=c(2,2))
plot(fit.Chroma.mixed)
qqnorm(fit.Chroma.mixed, abline = c(0,1))
# one-way ANOVA with mixed effect
anova(fit.Chroma.mixed)
# post-hoc with emmeans and tukey
lm.emmGrid <- emmeans(fit.Chroma.mixed, pairwise ~ Method)
cld(lm.emmGrid[[1]], reversed = TRUE, Letters = letters)
```

**NEW ADD- Correlation and regression analyses between Petri dishes colorimeter and Petri dishes Tomato Analyzer**

- Lightness L*

```{r, echo=FALSE}
# L

# Correlation analysis
# 1. Linear covariation check
p9 <- ggscatter(new_df, x = "mean_L_col", y = "mean_L_TA", 
          add = "reg.line", conf.int = TRUE, 
          cor.coef = TRUE, cor.method = "pearson",
          xlab = "L* colorimeter", ylab = "L* Tomato Analyzer")
p9
# 2. Data normality check
ggqqplot(new_df$mean_L_col, ylab = "mean_L_col") 
ggqqplot(new_df$mean_L_TA, ylab = "mean_L_TA") 
# 3. Pearson corr test
cor.res.L.1 <- cor.test(new_df$mean_L_col, new_df$mean_L_TA, method = "pearson")
cor.res.L.1

# Regression analysis
# fit model
model_L <- lm(mean_L_TA ~ mean_L_col, data = new_df)
summary(model_L)

# check for homoscedasticity
par(mfrow=c(2,2))
plot(model_L)

# plot for publication
# mytheme contains info to change axis text (size, color, face)
mytheme <- theme(axis.line = element_line(color = "black", linetype = "solid"), #linewidth = 1, 
                 axis.ticks = element_line(color = "black"), #https://r-charts.com/ggplot2/axis/
                 axis.title.x = element_text(color = "black", size = 18), #, face = "bold"
                 axis.title.y = element_text(color = "black", size = 18), #, face = "bold"
                 axis.text.x = element_text(color = "black", size = 14), #, face = "bold"
                 axis.text.y = element_text(color = "black", size = 14), #, face = "bold"
                 legend.position = "none",
                 plot.title = element_text(size = 18))

library(ggpmisc)

# more space between regression equation and R2,pvalue
plot_9 <-ggplot(new_df, aes(x=mean_L_col, y=mean_L_TA))+  ## eq on top line, P and R2 in same line on the bottom
  geom_point()+
  stat_poly_line(col = "black")+
  stat_poly_eq(use_label("eq"), label.y = "top", label.x = "left") +
  stat_poly_eq(use_label(c("R2", "p.value")), small.p = TRUE, label.y = 0.85) + # label.y = 0.9
  #stat_cor(label.x = 13.5, label.y = 29.3)+      
  theme_light() +
  labs(x = "L* colorimeter", y = "L* TACT Petri", title = "A") + mytheme
plot_9
```

- Red-green a*

```{r, echo=FALSE}
# a

# Correlation analysis
# 1. Linear covariation check
p10 <- ggscatter(new_df, x = "mean_a_col", y = "mean_a_TA", 
          add = "reg.line", conf.int = TRUE, 
          cor.coef = TRUE, cor.method = "pearson",
          xlab = "a* colorimeter", ylab = "a* Tomato Analyzer")
p10
# 2. Data normality check
ggqqplot(new_df$mean_a_col, ylab = "mean_a_col") 
ggqqplot(new_df$mean_a_TA, ylab = "mean_a_TA") 
# 3. Pearson corr test
cor.res.a.1 <- cor.test(new_df$mean_a_col, new_df$mean_a_TA, method = "pearson")
cor.res.a.1

# Regression analysis
# fit model
model_a <- lm(mean_a_TA ~ mean_a_col, data = new_df)
summary(model_a)

# check for homoscedasticity
par(mfrow=c(2,2))
plot(model_a)

# plot for publication
plot_10 <-ggplot(new_df, aes(x=mean_a_col, y=mean_a_TA))+  ## eq on top line, P and R2 in same line on the bottom
  geom_point()+
  stat_poly_line(col = "black")+
  stat_poly_eq(use_label("eq"), label.y = "top", label.x = "left") +
  stat_poly_eq(use_label(c("R2", "p")), small.p = TRUE, label.y = 0.85) +
  #stat_cor(label.x = 13.5, label.y = 29.3)+      
  theme_light() +
  labs(x = "a* colorimeter", y = "a* TACT Petri", title = "B") + mytheme
plot_10
```

- Blue-yellow b* 

```{r, echo=FALSE}
#b

# Correlation analysis
# 1. Linear covariation check
p11 <- ggscatter(new_df, x = "mean_b_col", y = "mean_b_TA", 
          add = "reg.line", conf.int = TRUE, 
          cor.coef = TRUE, cor.method = "pearson",
          xlab = "b* colorimeter", ylab = "b* Tomato Analyzer")
p11
# 2. Data normality check
ggqqplot(new_df$mean_b_p, ylab = "mean_b_col") 
ggqqplot(new_df$mean_b_TA, ylab = "mean_b_TA") 
# 3. Pearson corr test
cor.res.b.1 <- cor.test(new_df$mean_b_col, new_df$mean_b_TA, method = "pearson")
cor.res.b.1

# Regression analysis
# fit model
model_b <- lm(mean_b_TA ~ mean_b_col, data = new_df)
summary(model_b)

# check for homoscedasticity
par(mfrow=c(2,2))
plot(model_b)

# plot for publication
plot_11 <-ggplot(new_df, aes(x=mean_b_col, y=mean_b_TA))+  ## eq on top line, P and R2 in same line on the bottom
  geom_point()+
  stat_poly_line(col = "black")+
  stat_poly_eq(use_label("eq"), label.y = "top", label.x = "left") +
  stat_poly_eq(use_label(c("R2", "p")), small.p = TRUE, label.y = 0.85) +
  #stat_cor(label.x = 13.5, label.y = 29.3)+      
  theme_light() +
  labs(x = "b* colorimeter", y = "b* TACT Petri", title = "C") + mytheme
plot_11
```

- Ratio a/b

```{r, echo=FALSE}
# 1. Linear covariation check
p12 <- ggscatter(new_df, x = "mean_ab_col", y = "mean_ab_TA", 
          add = "reg.line", conf.int = TRUE, 
          cor.coef = TRUE, cor.method = "pearson",
          xlab = "ab* colorimeter", ylab = "ab* Tomato Analyzer")
p12
# 2. Data normality check
ggqqplot(new_df$mean_ab_p, ylab = "mean_ab_col") 
ggqqplot(new_df$mean_ab_TA, ylab = "mean_ab_TA") 
# 3. Pearson corr test
cor.res.ab.1 <- cor.test(new_df$mean_ab_col, new_df$mean_ab_TA, method = "pearson")
cor.res.ab.1

# Regression analysis
# fit model
model_ab <- lm(mean_ab_TA ~ mean_ab_col, data = new_df)
summary(model_ab)

# check for homoscedasticity
par(mfrow=c(2,2))
plot(model_ab)

plot_12<-ggplot(new_df, aes(x=mean_ab_col, y=mean_ab_TA))+
              geom_point()+
              stat_poly_line(col = "black")+
              stat_poly_eq(use_label("eq"), label.y = "top", label.x = "left") +
              stat_poly_eq(use_label(c("R2", "p")), small.p = TRUE, label.y = 0.85) +
              theme_light() +
              labs(x = "a*/b* colorimeter", y = "a*/b* TACT Petri", title = "A") + mytheme
plot_12
```

- Hue

```{r, echo=FALSE}
#hue
# 1. Linear covariation check
p13 <- ggscatter(new_df, x = "mean_hue_col", y = "mean_hue_TA", 
          add = "reg.line", conf.int = TRUE, 
          cor.coef = TRUE, cor.method = "pearson",
          xlab = "hue* colorimeter", ylab = "hue* Tomato Analyzer")
p13
# 2. Data normality check
ggqqplot(new_df$mean_hue_p, ylab = "mean_hue_col") 
ggqqplot(new_df$mean_hue_TA, ylab = "mean_hue_TA") 
# 3. Pearson corr test
cor.res.hue.1 <- cor.test(new_df$mean_hue_col, new_df$mean_hue_TA, method = "pearson")
cor.res.hue.1

# Regression analysis
# fit model
model_hue <- lm(mean_hue_TA ~ mean_hue_col, data = new_df)
summary(model_hue)

# check for homoscedasticity
par(mfrow=c(2,2))
plot(model_hue)

plot_13<-ggplot(new_df, 
               aes(x=mean_hue_col, y=mean_hue_TA))+
              geom_point()+
              stat_poly_line(col = "black")+
              stat_poly_eq(use_label("eq"), label.y = 0.15) +  #label.y = 0.12
              stat_poly_eq(use_label(c("R2", "p")), small.p = TRUE, label.y = "bottom", label.x = "left") +
              theme_light() +
              labs(x = "hue colorimeter", y = "hue TACT Petri", title = "B") + mytheme
plot_13
```

- Chroma 

```{r, echo=FALSE}
# 1. Linear covariation check
p14 <- ggscatter(new_df, x = "mean_Chr_col", y = "mean_Chr_TA", 
          add = "reg.line", conf.int = TRUE, 
          cor.coef = TRUE, cor.method = "pearson",
          xlab = "chroma* colorimeter", ylab = "chroma* Tomato Analyzer")
p14
# 2. Data normality check
ggqqplot(new_df$mean_chr_p, ylab = "mean_chroma_col") 
ggqqplot(new_df$mean_chr_TA, ylab = "mean_chroma_TA") 
# 3. Pearson corr test
cor.res.chroma.1 <- cor.test(new_df$mean_Chr_col, new_df$mean_Chr_TA, method = "pearson")
cor.res.chroma.1

# Regression analysis
# fit model
model_chroma <- lm(mean_Chr_TA ~ mean_Chr_col, data = new_df)
summary(model_chroma)

# check for homoscedasticity
par(mfrow=c(2,2))
plot(model_chroma)

plot_14<-ggplot(new_df, 
               aes(x=mean_Chr_col, y=mean_Chr_TA))+
              geom_point()+
              stat_poly_line(col = "black")+
              stat_poly_eq(use_label("eq"), label.y = "top", label.x = "left") +
              stat_poly_eq(use_label(c("R2", "p")), small.p = TRUE, label.y = 0.85) +
              theme_light() +
              labs(x = "Chroma colorimeter", y = "Chroma TACT Petri", title = "C") + mytheme
plot_14
```

**3. Correlation and regression analyses between Petri dishes and plates analyzed with TA**

- Lightness L*

```{r, echo=FALSE}
# L

# Correlation analysis
# 1. Linear covariation check
p13 <- ggscatter(new_df, x = "mean_L_p", y = "mean_L_TA", 
          add = "reg.line", conf.int = TRUE, 
          cor.coef = TRUE, cor.method = "pearson",
          xlab = "L* Plate", ylab = "L* Petri dishes")
p13
# 2. Data normality check
ggqqplot(new_df$mean_L_p, ylab = "mean_L_p") 
ggqqplot(new_df$mean_L_TA, ylab = "mean_L_TA") 
# 3. Pearson corr test
cor.res.L.1 <- cor.test(new_df$mean_L_p, new_df$mean_L_TA, method = "pearson")
cor.res.L.1

# Regression analysis
# fit model
model_L <- lm(mean_L_TA ~ mean_L_p, data = new_df)
summary(model_L)

# check for homoscedasticity
par(mfrow=c(2,2))
plot(model_L)

# plot for publication
plot_L <-ggplot(new_df, aes(x=mean_L_p, y=mean_L_TA))+  ## eq on top line, P and R2 in same line on the bottom
  geom_point()+
  stat_poly_line(col = "black")+
  stat_poly_eq(use_label("eq"), label.y = "top", label.x = "left") +
  stat_poly_eq(use_label(c("R2", "p")), small.p = TRUE, label.y = 0.85) +
  #stat_cor(label.x = 13.5, label.y = 29.3)+      
  theme_light() +
  labs(x = "L* TACT Petri", y = "L* TACT plates", title = "D") + mytheme
plot_L
```

- Red-green a*

```{r, echo=FALSE}
# a
# 1. Linear covariation check
p14 <- ggscatter(new_df, x = "mean_a_p", y = "mean_a_TA", 
          add = "reg.line", conf.int = TRUE, 
          cor.coef = TRUE, cor.method = "pearson",
          xlab = "a* Plate", ylab = "a* Petri dishes")
p14
# 2. Data normality check
ggqqplot(new_df$mean_a_p, ylab = "mean_a_p") 
ggqqplot(new_df$mean_a_TA, ylab = "mean_a_TA") 
# 3. Pearson corr test
cor.res.a.1 <- cor.test(new_df$mean_a_p, new_df$mean_a_TA, method = "pearson")
cor.res.a.1

# Regression analysis
# fit model
model_a <- lm(mean_a_TA ~ mean_a_p, data = new_df)
summary(model_a)

# check for homoscedasticity
par(mfrow=c(2,2))
plot(model_a)

# plot for publication
plot_a <-ggplot(new_df, aes(x=mean_a_p, y=mean_a_TA))+  ## eq on top line, P and R2 in same line on the bottom
  geom_point()+
  stat_poly_line(col = "black")+
  stat_poly_eq(use_label("eq"), label.y = "top", label.x = "left") +
  stat_poly_eq(use_label(c("R2", "p")), small.p = TRUE, label.y = 0.85) +
  #stat_cor(label.x = 13.5, label.y = 29.3)+      
  theme_light() +
  labs(x = "a* TACT Petri", y = "a* TACT plates", title = "E") + mytheme
plot_a
```

- Blue-yellow b* 

```{r, echo=FALSE}
#b
# 1. Linear covariation check
p15 <- ggscatter(new_df, x = "mean_b_p", y = "mean_b_TA", 
          add = "reg.line", conf.int = TRUE, 
          cor.coef = TRUE, cor.method = "pearson",
          xlab = "b* Plate", ylab = "b* Petri dishes")
p15
# 2. Data normality check
ggqqplot(new_df$mean_b_p, ylab = "mean_b_p") 
ggqqplot(new_df$mean_b_TA, ylab = "mean_b_TA") 
# 3. Pearson corr test
cor.res.b.1 <- cor.test(new_df$mean_b_p, new_df$mean_b_TA, method = "pearson")
cor.res.b.1

# Regression analysis
# fit model
model_b <- lm(mean_b_TA ~ mean_b_p, data = new_df)
summary(model_b)

# check for homoscedasticity
par(mfrow=c(2,2))
plot(model_b)

# plot for publication
plot_b <-ggplot(new_df, aes(x=mean_b_p, y=mean_b_TA))+  ## eq on top line, P and R2 in same line on the bottom
  geom_point()+
  stat_poly_line(col = "black")+
  stat_poly_eq(use_label("eq"), label.y = "top", label.x = "left") +
  stat_poly_eq(use_label(c("R2", "p")), small.p = TRUE, label.y = 0.85) +
  #stat_cor(label.x = 13.5, label.y = 29.3)+      
  theme_light() +
  labs(x = "b* TACT Petri", y = "b* TACT plates", title = "F") + mytheme
plot_b
```

- Ratio a/b

```{r, echo=FALSE}
#a/b
# 1. Linear covariation check
p_ab <- ggscatter(new_df, x = "mean_ab_p", y = "mean_ab_TA", 
          add = "reg.line", conf.int = TRUE, 
          cor.coef = TRUE, cor.method = "pearson",
          xlab = "a*/b* Plate", ylab = "a*/b* Petri dishes")
p_ab
# 2. Data normality check
ggqqplot(new_df$mean_ab_p, ylab = "mean_ab_p") 
ggqqplot(new_df$mean_ab_TA, ylab = "mean_ab_TA") 
# 3. Pearson corr test
cor.res.ab.1 <- cor.test(new_df$mean_ab_p, new_df$mean_ab_TA, method = "pearson")
cor.res.ab.1

# Regression analysis
# fit model
model_ab <- lm(mean_ab_TA ~ mean_ab_p, data = new_df)
summary(model_ab)

# check for homoscedasticity
par(mfrow=c(2,2))
plot(model_ab)

plot_ab <- ggplot(new_df, 
               aes(x=mean_ab_p, y=mean_ab_TA))+
              geom_point()+
              stat_poly_line(col = "black")+
              stat_poly_eq(use_label("eq"), label.y = "top", label.x = "left") +
              stat_poly_eq(use_label(c("R2", "p")), small.p = TRUE, label.y = 0.85) +
              theme_light() +
              labs(x = "a*/b* TACT Petri", y = "a*/b* TACT plates", title = "D") + mytheme
plot_ab
```

- Hue

```{r, echo=FALSE}
# hue
# 1. Linear covariation check
p_hue <- ggscatter(new_df, x = "mean_hue_p", y = "mean_hue_TA", 
          add = "reg.line", conf.int = TRUE, 
          cor.coef = TRUE, cor.method = "pearson",
          xlab = "hue Plate", ylab = "hue Petri dishes")
p_hue
# 2. Data normality check
ggqqplot(new_df$mean_hue_p, ylab = "mean_hue_p") 
ggqqplot(new_df$mean_hue_TA, ylab = "mean_hue_TA") 
# 3. Pearson corr test
cor.res.hue.1 <- cor.test(new_df$mean_hue_p, new_df$mean_hue_TA, method = "pearson")
cor.res.hue.1

# Regression analysis
# fit model
model_hue <- lm(mean_hue_TA ~ mean_hue_p, data = new_df)
summary(model_hue)

# check for homoscedasticity
par(mfrow=c(2,2))
plot(model_hue)

plot_hue <- ggplot(new_df, 
               aes(x=mean_hue_p, y=mean_hue_TA))+
              geom_point()+
              stat_poly_line(col = "black")+
              stat_poly_eq(use_label("eq"), label.y = "top", label.x = "left") +
              stat_poly_eq(use_label(c("R2", "p")), small.p = TRUE, label.y = 0.85) +
              theme_light() +
              labs(x = "hue TACT Petri", y = "hue TACT plates", title = "E") + mytheme
plot_hue
```

- Chroma

```{r, echo=FALSE}
# chroma
# 1. Linear covariation check
p_chroma <- ggscatter(new_df, x = "mean_Chr_p", y = "mean_Chr_TA", 
          add = "reg.line", conf.int = TRUE, 
          cor.coef = TRUE, cor.method = "pearson",
          xlab = "chroma Plate", ylab = "chroma Petri dishes")
p_chroma
# 2. Data normality check
ggqqplot(new_df$mean_Chr_p, ylab = "mean_Chr_p") 
ggqqplot(new_df$mean_Chr_TA, ylab = "mean_Chr_TA") 
# 3. Pearson corr test
cor.res.chroma.1 <- cor.test(new_df$mean_Chr_p, new_df$mean_Chr_TA, method = "pearson")
cor.res.chroma.1

# Regression analysis
# fit model
model_chroma <- lm(mean_Chr_TA ~ mean_Chr_p, data = new_df)
summary(model_chroma)

# check for homoscedasticity
par(mfrow=c(2,2))
plot(model_chroma)

plot_C <- ggplot(new_df, 
               aes(x=mean_Chr_p, y=mean_Chr_TA))+
              geom_point()+
              stat_poly_line(col = "black")+
              stat_poly_eq(use_label("eq"), label.y = "top", label.x = "left") +
              stat_poly_eq(use_label(c("R2", "p")), small.p = TRUE, label.y = 0.85) +
              theme_light() +
              labs(x = "Chroma TACT Petri", y = "Chroma TACT plates", title = "F") + mytheme
plot_C
```


```{r, echo=FALSE}
# Combine all plots for publication and save as image

# combine L,a,b
plot_16 <- ggarrange(plot_9, plot_10, plot_11, plot_L, plot_a, plot_b, 
                    #labels = c("A", "B", "C", "D", "E", "F"),
                    #font.label = list(size=20, color="black"),
                    ncol=3, nrow=2)
plot_16
ggsave("corr-L,a,b.jpeg", width = 10.00, height = 6.00, units ="in", dpi = 600)

# combine a/b, hue, chroma
plot_17 <- ggarrange(plot_12, plot_13, plot_14, plot_ab, plot_hue, plot_C,
                    #labels = c("A", "B", "C", "D", "E", "F"),
                    #font.label = list(size=20, color="black"),
                    ncol=3, nrow=2)
plot_17
ggsave("corr-ab,h,C.jpeg", width = 10.00, height = 6.00, units ="in", dpi = 600)
```

**5. Correlation and regression analysis color msmt methods and total anthocyanins**

```{r}
## Select mean of all parameters from df
df_Color <- df[, c(1:7, 20:25, 38:43)]

colnames(df_Color) <- c("SampleID", "L_c", "a_c", "b_c", "ab_c", "h_c", "C_c",
                        "L_TA", "a_TA", "b_TA", "ab_TA", "h_TA", "C_TA",
                        "L_p", "a_p", "b_p", "ab_p", "h_p", "C_p")
View(df_Color)

## drop yellow samples (Sample ID 22 and 46)
df_Color <- df_Color[-c(22,46),]

# Import TotAnt dataset
TotAnt_128 <- read.delim("~/UBC/Students/Clover_Thesis/MANUSCRIPT/DATA_MANUSCRIPT/TotAnt_128.txt")
View(TotAnt_128)
# Rename dataset
mydata <- TotAnt_128
View(mydata)
# Change SampleID and Rep into factors
mydata$SampleID <- as.factor(mydata$SampleID)
mydata$REP <- as.factor(mydata$REP)

# Compute means
df_TotAnt <- mydata %>% 
  group_by(SampleID) %>% 
  summarize('TotAnt' = mean(TOT_ANT..mg.100.g.))
View(df_TotAnt)

# drop yellow samples and round to 2 decimals
df_TotAnt <- df_TotAnt[-c(22,46),]
df_TotAnt <- round_df(df_TotAnt, 2)
View(df_TotAnt)

# merge df_Color and df_TotAnt
df_merge <- merge(x=df_Color,y=df_TotAnt,by="SampleID",all=TRUE)
View(df_merge)
```

*Check assumptions for Pearson corr*

```{r}
#NOTE: Can check everything at once using the ggpairs function

# create new df including only numeric values 
cormat_df <- subset(df_merge, select = -c(1))
View(cormat_df)

# visualize pairs
pairs(cormat_df, pch = 18, col = "steelblue")

# generate pairs plots
#install.packages("GGally")
library(GGally)
## generate the pairs plot
ggpairs(cormat_df)
```

*Individual scatterplots*

```{r, echo=FALSE}
# Tot Ant vs Colorimeter
plot_TotAntvsLcol<-ggplot(df_merge, aes(x=TotAnt, y=L_c))+
  geom_point()+
  #stat_poly_line(col = "black")+
  #stat_regline_equation(label.x = 40, label.y = 32.5)+
  stat_cor(method = "pearson", p.accuracy = 0.001, label.x.npc = "left", label.y.npc = "bottom")+
  theme_light() +
  labs(x = "TotAnt", y = "L* colorimeter", title = "A") + mytheme
plot_TotAntvsLcol

plot_TotAntvsacol<-ggplot(df_merge, aes(x=TotAnt, y=a_c))+
  geom_point()+
  #geom_smooth(method="lm", col="black") +
  #stat_regline_equation(label.x = 50, label.y = 31.5)+
  stat_cor(method = "pearson", p.accuracy = 0.001, label.x.npc = "left", label.y.npc = "bottom")+
  theme_light() +
  labs(x = "TotAnt", y = "a* colorimeter", title = "B") + mytheme
plot_TotAntvsacol

plot_TotAntvsbcol<-ggplot(df_merge, aes(x=TotAnt, y=b_c))+
  geom_point()+
  #geom_smooth(method="lm", col="black") +
  #stat_regline_equation(label.x = 50, label.y = 16)+
  stat_cor(method = "pearson", p.accuracy = 0.001, label.x.npc = "left", label.y.npc = "bottom")+
  theme_light() +
  labs(x = "TotAnt", y = "b* colorimeter", title = "C") + mytheme
plot_TotAntvsbcol

plot_TotAntvsabcol<-ggplot(df_merge, aes(x=TotAnt, y=ab_c))+
  geom_point()+
  #geom_smooth(method="lm", col="black") +
  #stat_regline_equation(label.x = 50, label.y = 2.44)+
  stat_cor(method = "pearson", p.accuracy = 0.001, label.x.npc = "left", label.y.npc = "top")+
  theme_light() +
  labs(x = "TotAnt", y = "a*/b* colorimeter", title = "D") + mytheme
plot_TotAntvsabcol

plot_TotAntvshcol<-ggplot(df_merge, aes(x=TotAnt, y=h_c))+
  geom_point()+
  #geom_smooth(method="lm", col="black") +
  #stat_regline_equation(label.x = 50.5, label.y = 24.3)+
  stat_cor(method = "pearson", p.accuracy = 0.001, label.x.npc = "left", label.y.npc = "bottom")+
  theme_light() +
  labs(x = "TotAnt", y = "hue colorimeter", title = "E") + mytheme
plot_TotAntvshcol

plot_TotAntvsCcol<-ggplot(df_merge, aes(x=TotAnt, y=C_c))+
  geom_point()+
  #geom_smooth(method="lm", col="black") +
  #stat_regline_equation(label.x = 50, label.y = 37.5)+
  stat_cor(method = "pearson", p.accuracy = 0.001, label.x.npc = "left", label.y.npc = "bottom")+
  theme_light() +
  labs(x = "TotAnt", y = "Chroma colorimeter", title = "F") + mytheme
plot_TotAntvsCcol

# Combine plots 
plot_TotAntvsCol <- ggarrange(plot_TotAntvsLcol, plot_TotAntvsacol, plot_TotAntvsbcol,
                              plot_TotAntvsabcol, plot_TotAntvshcol, plot_TotAntvsCcol,
                              #labels = c("A", "B", "C", "D", "E", "F"),
                              #font.label = list(size = 20, color = "black"),
                              ncol=3, nrow=2)
plot_TotAntvsCol

ggsave("Corr_TotAntvsCol.jpeg", width = 10.00, height = 6.00, units ="in", dpi = 600)
```

```{r, echo=FALSE}
# Tot Ant vs Tomato Analyzer Petri dishes

plot_TotAntvsLPd<-ggplot(df_merge, aes(x=TotAnt, y=L_TA))+
  geom_point()+
  #geom_smooth(method="lm", col="black") +
  #stat_regline_equation(label.x = 45, label.y = 30.9)+
  stat_cor(method = "pearson", p.accuracy = 0.001, label.x.npc = "left", label.y.npc = "bottom")+
  theme_light() +
  labs(x = "TotAnt", y = "L* TACT Petri", title = "G") + mytheme
plot_TotAntvsLPd

plot_TotAntvsaPd<-ggplot(df_merge, aes(x=TotAnt, y=a_TA))+
  geom_point()+
  #geom_smooth(method="lm", col="black") +
  #stat_regline_equation(label.x = 45, label.y = 41.2)+
  stat_cor(method = "pearson", p.accuracy = 0.001, label.x.npc = "left", label.y.npc = "bottom")+
  theme_light() +
  labs(x = "TotAnt", y = "a* TACT Petri", title = "H") + mytheme
plot_TotAntvsaPd

plot_TotAntvsbPd<-ggplot(df_merge, aes(x=TotAnt, y=b_TA))+
  geom_point()+
  #geom_smooth(method="lm", col="black") +
  #stat_regline_equation(label.x = 50, label.y = 32.4)+
  stat_cor(method = "pearson", p.accuracy = 0.001, label.x.npc = "left", label.y.npc = "bottom")+
  theme_light() +
  labs(x = "TotAnt", y = "b* TACT Petri", title = "I") + mytheme
plot_TotAntvsbPd

plot_TotAntvsabPd<-ggplot(df_merge, aes(x=TotAnt, y=ab_TA))+
  geom_point()+
  #geom_smooth(method="lm", col="black") +
  #stat_regline_equation(label.x = 25, label.y = 2)+
  stat_cor(method = "pearson", p.accuracy = 0.001, label.x.npc = "left", label.y.npc = "top")+
  theme_light() +
  labs(x = "TotAnt", y = "a*/b* TACT Petri", title = "J") + mytheme
plot_TotAntvsabPd

plot_TotAntvshPd<-ggplot(df_merge, aes(x=TotAnt, y=h_TA))+
  geom_point()+
  #geom_smooth(method="lm", col="black") +
  #stat_regline_equation(label.x = 21, label.y = 27.3)+
  stat_cor(method = "pearson", p.accuracy = 0.001, label.x.npc = "left", label.y.npc = "bottom")+
  theme_light() +
  labs(x = "TotAnt", y = "hue TACT Petri", title = "K") + mytheme
plot_TotAntvshPd

plot_TotAntvsCPd<-ggplot(df_merge, aes(x=TotAnt, y=C_TA))+
  geom_point()+
  #geom_smooth(method="lm", col="black") +
  #stat_regline_equation(label.x = 21, label.y = 29.8)+
  stat_cor(method = "pearson", p.accuracy = 0.001, label.x.npc = "left", label.y.npc = "bottom")+
  theme_light() +
  labs(x = "TotAnt", y = "Chroma TACT Petri", title = "L") + mytheme
plot_TotAntvsCPd

# Combine plots 
plot_TotAntvsPd <- ggarrange(plot_TotAntvsLPd, plot_TotAntvsaPd, plot_TotAntvsbPd, 
                             plot_TotAntvsabPd, plot_TotAntvshPd, plot_TotAntvsCPd,
                             #labels = c("G", "H", "I", "J", "K", "L"),
                             #font.label = list(size = 20, color = "black"),
                             ncol=3, nrow=2)
plot_TotAntvsPd

ggsave("Corr_TotAntvsPd.jpeg", width = 10.00, height = 6.00, units ="in", dpi = 600)
```

```{r, echo=FALSE}
# TotAnt vs Tomato Analyzer plates

plot_TotAntvsLp<-ggplot(df_merge, aes(x=TotAnt, y=L_p))+
  geom_point()+
  #geom_smooth(method="lm", col="black") +
  #stat_regline_equation(label.x = 45, label.y = 30)+
  stat_cor(method = "pearson", p.accuracy = 0.001, label.x.npc = "left", label.y.npc = "bottom")+
  theme_light() +
  labs(x = "TotAnt", y = "L* TACT plates", title = "M") + mytheme
plot_TotAntvsLp

plot_TotAntvsap<-ggplot(df_merge, aes(x=TotAnt, y=a_p))+
  geom_point()+
  #geom_smooth(method="lm", col="black") +
  #stat_regline_equation(label.x = 45, label.y = 38.8)+
  stat_cor(method = "pearson", p.accuracy = 0.001, label.x.npc = "left", label.y.npc = "bottom")+
  theme_light() +
  labs(x = "TotAnt", y = "a* TACT plates", title = "N") + mytheme
plot_TotAntvsap

plot_TotAntvsbp<-ggplot(df_merge, aes(x=TotAnt, y=b_p))+
  geom_point()+
  #geom_smooth(method="lm", col="black") +
  #stat_regline_equation(label.x = 45, label.y = 30)+
  stat_cor(method = "pearson", p.accuracy = 0.001, label.x.npc = "left", label.y.npc = "bottom")+
  theme_light() +
  labs(x = "TotAnt", y = "b* TACT plates", title = "O") + mytheme
plot_TotAntvsbp

plot_TotAntvsabp<-ggplot(df_merge, aes(x=TotAnt, y=ab_p))+
  geom_point()+
  #geom_smooth(method="lm", col="black") +
  #stat_regline_equation(label.x = 25, label.y = 2.20)+
  stat_cor(method = "pearson", p.accuracy = 0.001, label.x.npc = "left", label.y.npc = "top")+
  theme_light() +
  labs(x = "TotAnt", y = "a*/b* TACT plates", title = "P") + mytheme
plot_TotAntvsabp

plot_TotAntvshp<-ggplot(df_merge, aes(x=TotAnt, y=h_p))+
  geom_point()+
  #geom_smooth(method="lm", col="black") +
  #stat_regline_equation(label.x = 25, label.y = 24.5)+
  stat_cor(method = "pearson", p.accuracy = 0.001, label.x.npc = "left", label.y.npc = "bottom")+
  theme_light() +
  labs(x = "TotAnt", y = "hue TACT plates", title = "Q") + mytheme
plot_TotAntvshp

plot_TotAntvsCp<-ggplot(df_merge, aes(x=TotAnt, y=C_p))+
  geom_point()+
  #geom_smooth(method="lm", col="black") +
  #stat_regline_equation(label.x = 25, label.y = 25)+
  stat_cor(method = "pearson", p.accuracy = 0.001, label.x.npc = "left", label.y.npc = "bottom")+
  theme_light() +
  labs(x = "TotAnt", y = "Chroma TACT plates", title = "R") + mytheme
plot_TotAntvsCp

# Combine plots 
plot_TotAntvsp <- ggarrange(plot_TotAntvsLp, plot_TotAntvsap, plot_TotAntvsbp, 
                            plot_TotAntvsabp, plot_TotAntvshp, plot_TotAntvsCp,
                            #labels = c("M", "N", "O", "P", "Q", "R"),
                            #font.label = list(size = 20, color = "black"),
                            ncol=3, nrow=2)
plot_TotAntvsp

ggsave("Corr_TotAntvsp.jpeg", width = 10.00, height = 6.00, units ="in", dpi = 600)
```

*b. All genotypes*

```{r}
# Prepare data

# Load data - Color parameters
Plates <- read.delim("~/UBC/Students/Clover_Thesis/color_data_d65-10_windows/data-analysis/Plates.txt")
View(Plates)

# Change SampleID and Rep into factors
Plates$SampleID <- as.factor(Plates$SampleID)
Plates$Rep <- as.factor(Plates$Rep)

# Compute a/b 
Plates <- Plates %>% mutate(ab_plate = round(a_plate/b_plate,2))

# Compute means of all parameters
df_plates <- Plates %>% 
  group_by(SampleID) %>% 
  summarize(L_p = mean(L_plate), a_p = mean(a_plate), b_p = mean(b_plate), 
            ab_p = mean(ab_plate), H_p = mean(Hue_plate), C_p = mean(Chroma_plate))
View(df_plates)

# Round dataframe to two decimals
round_df <- function(x, digits) {
    # round all numeric variables
    # x: data frame 
    # digits: number of digits to round
    numeric_columns <- sapply(x, class) == 'numeric'
    x[numeric_columns] <-  round(x[numeric_columns], digits)
    x
}

df_plates <- round_df(df_plates, 2)
View(df_plates)

#export dataset for phenotypic data GWAS
#write.csv(df_plates, "C:\\Users\\claud\\Desktop\\color-data_2020.csv", row.names = FALSE)

# drop yellow samples
df_Color_p <- df_plates[-c(22,46,291,292,379),]
View(df_Color_p)

# Load data - Total anthocyanins
TotAnt_556 <- read.delim("~/UBC/Students/Clover_Thesis/MANUSCRIPT/DATA_MANUSCRIPT/TotAnt_556.txt")
View(TotAnt_556)
# Change SampleID and Rep into factors
TotAnt_556$SampleID <- as.factor(TotAnt_556$SampleID)
TotAnt_556$REP <- as.factor(TotAnt_556$REP)

# Compute means
df_TotAnt_556 <- TotAnt_556 %>% 
  group_by(SampleID) %>% 
  summarize('TotAnt' = mean(TOT_ANT..mg.100.g.))
View(df_TotAnt_556)

# Round to 2 decimals
df_TotAnt_556 <- round_df(df_TotAnt_556, 2)
View(df_TotAnt_556)

# Drop yellow samples 
df_TotAnt_556 <- df_TotAnt_556[-c(22,46,291,292,379),]
View(df_TotAnt_556)

# merge df_Color and df_TotAnt
df_merge_plates <- merge(x=df_Color_p,y=df_TotAnt_556,by="SampleID",all=TRUE)
View(df_merge_plates)
```


```{r}
# Check Pearson corr assumptions

#NOTE: Can check everything at once using the ggpairs function

# create new df including only numeric values 
cormat_df_p <- subset(df_merge_plates, select = -c(1))
View(cormat_df_p)

# Rename variables
cormat_df_p <- cormat_df_p %>% dplyr::rename(`L*` = L_p, 
                                             `a*` = a_p,
                                             `b*` = b_p,
                                             `a*/b*` = ab_p,
                                             `hue` = H_p,
                                             `Chroma` = C_p,)
                                             

# visualize pairs
pairs(cormat_df_p, pch = 18, col = "steelblue")

# generate pairs plots
#install.packages("GGally")
library(GGally)
## generate the pairs plot
ggpairs(cormat_df_p)
```

```{r}
# Plot corr matrix ALL genotypes (plates only)

##compute corr matrix
M<-cor(cormat_df_p)
head(round(M,2))

#compute p-value of correlations
cor.mtest <- function(mat, ...) {
  mat <- as.matrix(mat)
  n <- ncol(mat)
  p.mat<- matrix(NA, n, n)
  diag(p.mat) <- 0
  for (i in 1:(n - 1)) {
    for (j in (i + 1):n) {
      tmp <- cor.test(mat[, i], mat[, j], ...)
      p.mat[i, j] <- p.mat[j, i] <- tmp$p.value
    }
  }
  colnames(p.mat) <- rownames(p.mat) <- colnames(mat)
  p.mat
}
# matrix of the p-value of the correlation
p.mat <- cor.mtest(cormat_df_p)
head(p.mat[, 1:5])

library(corrplot)

mycol <- colorRampPalette(c("#313695", "#4575B4", "#74ADD1", "#ABD9E9", "#E0F3F8", "#FFFFBF", "#FEE090", "#FDAE61",
                            "#F46D43",  "#D73027","#A50026"))

                                     
corrplot(M, method = "circle", type="lower", col = mycol(10), #### TOP PICK
         diag = FALSE,
         #addCoef.col = "black", # Add coefficient of correlation
         tl.col="black", tl.srt=90, #Text label color, rotation
         p.mat = p.mat, sig.level = 0.05)

# to save
# run code in 'console' > export tab in 'plots' > save as image > svg; width = 480, height = 517
```

**6. Color categories definition**

*Empirical approach*

```{r, echo=FALSE}
# import data
selected.genotypes.revisited <- read.delim("~/UBC/Students/Clover_Thesis/color_data_d65-10_windows/data-analysis/selected-genotypes-revisited.txt")
View(selected.genotypes.revisited)
# rename dataset
mydata <- selected.genotypes.revisited
mydata$RedScore <- as.factor(mydata$RedScore)

# create color palette
mypal <- c("#260000", "#FFAFAF", "#E60000") ## order of colors has to go alphabetically (D,L,M)
                                            ## even if the legend items are reordered (D,M,L)
## VIOLIN PLOTS W/ BOXPLOTS
mytheme_violinp <-  theme(axis.line = element_line(color = "black", linetype = "solid"), #linewidth = 1, 
        axis.ticks = element_line(color = "black"),
        axis.title.x = element_text(size = 18, colour = "black"), #, face = "bold"
        axis.title.y = element_text(size = 18, colour = "black"), #, face = "bold"
        axis.text.x = element_text(size = 14, colour = "black"), #, face = "bold"
        axis.text.y = element_text(size = 14, colour = "black"), # , face = "bold"
        legend.position = "none",
        plot.title = element_text(size = 18)) #, hjust = 0.5
        
#L
v2 <- ggplot(data = mydata) +
  aes(y = L, x = RedScore, color = RedScore) +
  geom_violin(fill=NA, linewidth=1) +
  geom_boxplot(width=0.1) +
  stat_summary(fun=mean, geom="point", shape=23, size=2)+  
  xlab("Red score") +
  ylab("L*") +
  theme_light()+
  labs(title = "A", color = "RedScore")+
  scale_x_discrete(name ="Red score", limits=c("D","M", "L"))+
  scale_color_discrete(breaks=c("D","M","L"), type = mypal) + mytheme_violinp
v2

#a
v3 <- ggplot(data = mydata) +
  aes(y = a, x = RedScore, color = RedScore) +
  geom_violin(fill=NA, linewidth=1) +
  geom_boxplot(width=0.1) +
  stat_summary(fun=mean, geom="point", shape=23, size=2)+ 
  xlab("Red score") +
  ylab("a*") +
  theme_light()+
  labs(title = "B", color = "RedScore")+
  scale_x_discrete(name ="Red score", limits=c("D","M", "L"))+
  scale_color_discrete(breaks=c("D","M","L"), type = mypal) + mytheme_violinp
v3

#b
v4 <- ggplot(data = mydata) +
  aes(y = b, x = RedScore, color = RedScore) +
  geom_violin(fill=NA, linewidth=1) +
  geom_boxplot(width=0.1) +
  stat_summary(fun=mean, geom="point", shape=23, size=2)+ 
  xlab("Red score") +
  ylab("b*") +
  theme_light()+
  labs(title = "C", color = "RedScore")+
  scale_x_discrete(name ="Red score", limits=c("D","M", "L"))+
  scale_color_discrete(breaks=c("D","M","L"), type = mypal) + mytheme_violinp
v4

#a/b
v5 <- ggplot(data = mydata) +
  aes(y = a.b, x = RedScore, color = RedScore) +
  geom_violin(fill=NA, linewidth=1) +
  geom_boxplot(width=0.1) +
  stat_summary(fun=mean, geom="point", shape=23, size=2)+
  xlab("Red score") +
  ylab("a*/b*") +
  theme_light()+
  labs(title = "D", color = "RedScore")+
  scale_x_discrete(name ="Red score", limits=c("D","M", "L"))+
  scale_color_discrete(breaks=c("D","M","L"), type = mypal) + mytheme_violinp
v5

#hue
v6 <- ggplot(data = mydata) +
  aes(y = Hue, x = RedScore, color = RedScore) +
  geom_violin(fill=NA, linewidth=1) +
  geom_boxplot(width=0.1) +
  stat_summary(fun=mean, geom="point", shape=23, size=2)+
  xlab("Red score") +
  ylab("hue") +
  theme_light()+
  labs(title = "E", color = "RedScore")+
  scale_x_discrete(name ="Red score", limits=c("D","M", "L"))+
  scale_color_discrete(breaks=c("D","M","L"), type = mypal) + mytheme_violinp
v6

#Chroma
v7 <- ggplot(data = mydata) +
  aes(y = Chroma, x = RedScore, color = RedScore) +
  geom_violin(fill=NA, linewidth=1) +
  geom_boxplot(width=0.1) +
  stat_summary(fun=mean, geom="point", shape=23, size=2)+
  xlab("Red score") +
  ylab("Chroma") +
  theme_light()+
  labs(title = "F", color = "RedScore")+
  scale_x_discrete(name ="Red score", limits=c("D","M", "L"))+
  scale_color_discrete(breaks=c("D","M","L"), type = mypal)+ mytheme_violinp
v7

#TotAnt
v8 <- ggplot(data = mydata) +
  aes(y = TotAnt, x = RedScore, color = RedScore) +
  geom_violin(fill=NA, linewidth=1) +
  geom_boxplot(width=0.1) +
  stat_summary(fun=mean, geom="point", shape=23, size=2)+
  xlab("Red score") +
  ylab("TotAnt") +
  theme_light()+
  labs(title = "G", color = "RedScore")+
  scale_x_discrete(name ="Red score", limits=c("D","M", "L"))+
  scale_color_discrete(breaks=c("D","M","L"), type = mypal) + mytheme_violinp
v8

# add legend
v_legend <- ggplot(data = mydata) +
  aes(y = TotAnt, x = RedScore, color = RedScore) +
  geom_violin(fill=NA, linewidth=1) +
  geom_boxplot(width=0.1) +
  stat_summary(fun=mean, geom="point", shape=23, size=2)+
  xlab("Red score") +
  ylab("TotAnt") +
  theme_light()+
  labs(color = "RedScore")+
  ggtitle("A")+
  scale_x_discrete(name ="Red score", limits=c("D","M", "L"))+
  scale_color_discrete("Red score", breaks=c("D","M","L"), type = mypal) + #https://www.statology.org/change-legend-title-ggplot2/
  theme(plot.title = element_text(size = 8, hjust = 0.5), #https://stackoverflow.com/questions/43220862/how-can-i-move-the-legend-position-with-grid-arrange
        legend.position = "right", #### IMPROVE LEGEND #https://ggplot2.tidyverse.org/reference/theme.html
        legend.title = element_text(size = 14, color = "black"),
        legend.text = element_text(size = 14, color = "black")) 
v_legend

# function to isolate the legend
get_legend<-function(myggplot){
    tmp <- ggplot_gtable(ggplot_build(myggplot))
    leg <- which(sapply(tmp$grobs, function(x) x$name) == "guide-box")
    legend <- tmp$grobs[[leg]]
    return(legend)
    }
legend <- get_legend(v_legend)

# compile plots and legend
library(ggpubr)
vb_comp_noID <- ggarrange(v2,v3,v4,v5,v6,v7,v8, legend,
                          #labels = c("A", "B", "C", "D", "E", "F", "G"),
                          #font.label = list(size = 20, color = "black"),
                          #common.legend = TRUE, legend = "top",
                          ncol = 4, nrow = 2)
vb_comp_noID

ggsave("RedScores_vs_ColorParameters.jpeg", width = 10.00, height = 6.00, units = "in", dpi = 600)
```

*Theoretical approach*

```{r}
# Kernel density

# Load data
Plates <- read.delim("~/UBC/Students/Clover_Thesis/color_data_d65-10_windows/data-analysis/Plates.txt")
View(Plates)

# Change SampleID and Rep into factors
Plates$SampleID <- as.factor(Plates$SampleID)
Plates$Rep <- as.factor(Plates$Rep)

# Compute a/b 
Plates <- Plates %>% mutate(ab_plate = round(a_plate/b_plate,2))

# Compute means of all parameters
df_plates <- Plates %>% 
  group_by(SampleID) %>% 
  summarize(L_p = mean(L_plate), a_p = mean(a_plate), b_p = mean(b_plate), 
            ab_p = mean(ab_plate), H_p = mean(Hue_plate), C_p = mean(Chroma_plate))
View(df_plates)

# Round dataframe to FOUR decimals ## Need FOUR decimals to compute HEX values!!
round_df <- function(x, digits) {
    # round all numeric variables
    # x: data frame 
    # digits: number of digits to round
    numeric_columns <- sapply(x, class) == 'numeric'
    x[numeric_columns] <-  round(x[numeric_columns], digits)
    x
}
df_plates <- round_df(df_plates, 4)
View(df_plates)

# drop yellow samples
df_plates <- df_plates[-c(22,46,291,292,379),]

### Try out Lab2HEX high-throughput code
convert_lab2hex <- function(x,y,z){
  round(unlist(as.vector(convertColor(c(x,y,z),from = 'Lab', to = 'sRGB')))*255) %>%
    as.hexmode() %>%
    paste(collapse='') %>%
    paste0('#', ., collapse='')    
}
hex_column <- mapply(FUN=convert_lab2hex,df_plates$L_p,df_plates$a_p,df_plates$b_p)

df_plates_HEX <- cbind(df_plates,hex=hex_column)
View(df_plates_HEX)

#arrange dataframe
#df_L <- df_L %>% arrange(L_p)
df_plates_HEX_new <- df_plates_HEX %>% arrange(L_p)
df_plates_HEX_new$SampleID <- as.vector(df_plates_HEX_new$SampleID) #get rid of factors
df_plates_HEX_new$SampleID = factor(df_plates_HEX_new$SampleID, df_plates_HEX_new$SampleID) #add ordered factors back

# Kernel density
t1 <- density(df_plates_HEX_new$L_p,kernel="gaussian")  # calculates how many data points fall in each y-axis bin
plot(t1$x,t1$y) ## make better plot using ggplot2 (need to build data frame with t1$x and t1$y)
# y = density function (in practice an histogram, just more sophisticated)
# x = L values

GaussNorm <- data.frame(L_values = t1$x,
                        density_fun = t1$y)
str(GaussNorm)
View(GaussNorm)

# the following is the function used to make the gaussian fit
f <- function(x, theta)  { 
  m <- theta[1]; s <- theta[2]; a <- theta[3]; b <- theta[4]; # m=mean, s=sd, a=amplitude of the gaussian, b=shift on x axis
  a*exp(-0.5*((x-m)/s)^2) + b # gaussian function
}

x <- t1$x
y <- t1$y

# Estimate some starting values # starting values are needed to start up the nls function
m.0 <- x[which.max(y)]; s.0 <- (max(x)-min(x))/4; b.0 <- min(y); a.0 <- (max(y)-min(y))

# Do the fit (it takes no time at all) ## This function finds the gaussian that better fits my data   
fit <- nls(y ~ f(x,c(m,s,a,b)), data.frame(x,y), start=list(m=m.0, s=s.0, a=a.0, b=b.0))

# Display the estimated location of the peak and its SD.
m <- summary(fit)$parameters["m", 1] # summary allows to extract the values from the fit 
m ## 23.31537 >> rounded up to 23.32
s <- summary(fit)$parameters["s", 1]
s ## 2.756012 >> rounded up to 2.76

soglia1 <- m-s # first inflection point = m -sd
soglia2 <- m+s # second inflection point = m + sd
soglia1 # 20.55936 >> used the rounded up values to obtain thresholds: 23.32 - 2.76 = 20.56
soglia2 # 26.07139 >> used the rounded up values to obtain threshold: 23.32 + 2.76 = 26.08

#scatterplot sigmoidal curve
Sigmoidal <- ggplot(df_plates_HEX_new) +
  geom_point(stat="identity", aes(x=L_p, y=SampleID), size = 1) + #https://www.statology.org/ggplot-point-size/
  scale_x_continuous(limits=c(12, 35), breaks = c(10,15,20,25,30,35))+
  geom_vline(xintercept = 20.56, color = "black", linewidth=0.5, linetype = 2)+
  geom_vline(xintercept = 26.08, color = "black", linewidth=0.5, linetype = 2)+
  #scale_x_continuous(breaks = seq(0,100, by = 5))+ ## NOT WORKING
  labs(x = "L* TACT plates", y = "Sample ID", title = "A")+ #https://www.statology.org/change-legend-title-ggplot2/
  #labs(x = "L* TACT plates", y = "Sample\nID", title = "A")+
  #theme_minimal()+
  theme_light()+
  theme(axis.line = element_line(color = "black", linetype = "solid"), #linewidth = 1,
        axis.title.x = element_text(color = "black", size = 18), #, face = "bold" 
        axis.title.y = element_text(color = "black", size = 18), #, face = "bold"
        axis.text.x = element_text(color = "black", size = 14), #, face = "bold"
        axis.text.y = element_text(color = "white", size = 14), #, face = "bold"
        axis.ticks.x = element_line(color = "black"),
        axis.ticks.y = element_line(color = "white"),  
        #axis.text.y = element_blank(), #https://www.statology.org/remove-axis-labels-ggplot2/
        #axis.ticks.y=element_blank(),
        panel.background = element_rect(fill = "white"),
        panel.grid.major = element_line(color = "white"),
        panel.grid.minor = element_line(color = "white"),
        plot.title = element_text(size = 18),
        legend.position = "none")
Sigmoidal

GaussNorm_p <- ggplot(GaussNorm) +
  geom_point(stat="identity", aes(x=L_values, y=density_fun), size = 1) + #size=3, 
  scale_x_continuous(limits=c(12, 35), breaks = c(10,15,20,25,30,35))+
  geom_vline(xintercept = 20.56, color = "black", linewidth=0.5, linetype = 2)+
  geom_vline(xintercept = 26.08, color = "black", linewidth=0.5, linetype = 2)+
  #scale_x_continuous(breaks = seq(0,40, by = 5))+ ## NOT WORKING
  labs(x = "L* TACT plates", y = "Density function", title = "B")+
  theme_light()+
  theme(axis.line = element_line(color = "black", linetype = "solid"), #, #linewidth = 1, 
        axis.ticks = element_line(color = "black"),
        axis.title.x = element_text(color = "black", size = 18), #, face = "bold"
        axis.title.y = element_text(color = "black", size = 18), #, face = "bold"
        axis.text.x= element_text(color = "black", size = 14), #, face = "bold"
        axis.text.y = element_text(color = "black", size=14), #, face = "bold"
        panel.background = element_rect(fill = "white"),
        panel.grid.major = element_line(color = "white"),
        panel.grid.minor = element_line(color = "white"),
        legend.position = "none",
        plot.title = element_text(size = 18)) 
GaussNorm_p

# combine sigmoidal and gaussian
Sigm_Gauss_comb <- ggarrange(Sigmoidal, GaussNorm_p,
                            #labels = c("A", "B"),
                            #font.label = list(size = 20, color = "black"),
                            ncol = 1, nrow = 2)
Sigm_Gauss_comb

ggsave("Sigmoidal_Gaussian.jpeg", width = 10.00, height = 8.00, units = "in", dpi = 600)
```

**7. Correlation analysis color categories and total anthocyanins**

```{r}
# Load data
Plates <- read.delim("~/UBC/Students/Clover_Thesis/color_data_d65-10_windows/data-analysis/Plates.txt")
View(Plates)

# Change SampleID and Rep into factors
Plates$SampleID <- as.factor(Plates$SampleID)
Plates$Rep <- as.factor(Plates$Rep)

# Compute a/b 
Plates <- Plates %>% mutate(ab_plate = round(a_plate/b_plate,2))

# Compute means of all parameters
df_plates <- Plates %>% 
  group_by(SampleID) %>% 
  summarize(L_p = mean(L_plate), a_p = mean(a_plate), b_p = mean(b_plate), 
            ab_p = mean(ab_plate), H_p = mean(Hue_plate), C_p = mean(Chroma_plate))
View(df_plates)

round_df <- function(x, digits) {
    # round all numeric variables
    # x: data frame 
    # digits: number of digits to round
    numeric_columns <- sapply(x, class) == 'numeric'
    x[numeric_columns] <-  round(x[numeric_columns], digits)
    x
}
df_plates <- round_df(df_plates, 2)
View(df_plates)

# drop yellow samples
df_plates <- df_plates[-c(22,46,291,292,379),]

#### IF RUN CODE BELOW OBTAIN A COMPLETE (w/ all variables) L-ORDERED DATASET !!!!
df_L_ordered <- df_plates %>% arrange(L_p)
View(df_L_ordered)
#change the levels inside the SampleID column to represent the order of the data
df_L_ordered$SampleID <- as.vector(df_L_ordered$SampleID) #get rid of factors
df_L_ordered$SampleID = factor(df_L_ordered$SampleID,df_L_ordered$SampleID) #add ordered factors back
View(df_L_ordered)
####

# Load data - Total anthocyanins
TotAnt_556 <- read.delim("~/UBC/Students/Clover_Thesis/MANUSCRIPT/DATA_MANUSCRIPT/TotAnt_556.txt")
View(TotAnt_556)
# Change SampleID and Rep into factors
TotAnt_556$SampleID <- as.factor(TotAnt_556$SampleID)
TotAnt_556$REP <- as.factor(TotAnt_556$REP)

# Compute means
df_TotAnt_556 <- TotAnt_556 %>% 
  group_by(SampleID) %>% 
  summarize('TotAnt' = mean(TOT_ANT..mg.100.g.))
View(df_TotAnt_556)

# Round to 2 decimals
df_TotAnt_556 <- round_df(df_TotAnt_556, 2)
View(df_TotAnt_556)

# Drop yellow samples 
df_TotAnt_556 <- df_TotAnt_556[-c(22,46,291,292,379),]
View(df_TotAnt_556)

# merge df_L_ordered and df_TotAnt_556
df_merge <- merge(x=df_L_ordered,y=df_TotAnt_556,by="SampleID",all=TRUE)
View(df_merge)

# reorder df_merge
#### IF RUN CODE BELOW OBTAIN A COMPLETE (w/ all variables) L-ORDERED DATASET !!!!
df_merge_L_ordered <- df_merge %>% arrange(L_p)
View(df_merge_L_ordered)
#change the levels inside the SampleID column to represent the order of the data
df_merge_L_ordered$SampleID <- as.vector(df_merge_L_ordered$SampleID) #get rid of factors
df_merge_L_ordered$SampleID = factor(df_merge_L_ordered$SampleID,df_merge_L_ordered$SampleID) #add ordered factors back
View(df_merge_L_ordered)
####
```

*Dark red*

```{r}
# DARK RED (L < 20.56) 
df_Dark <- df_merge_L_ordered[c(1:87),]
View(df_Dark)

# L vs TotAnt
ggscatter(df_Dark, x = "L_p", y = "TotAnt", 
          add = "reg.line", conf.int = TRUE, 
          cor.coef = TRUE, cor.method = "pearson",
          xlab = "L* plate", ylab = "Total anthocyanins")

# create new df including only numeric values 
cormat_Dark <- subset(df_Dark, select = -c(1))
View(cormat_Dark)

# Rename variables
cormat_Dark <- cormat_Dark %>% dplyr::rename(`L*` = L_p, 
                                             `a*` = a_p,
                                             `b*` = b_p,
                                             `a*/b*` = ab_p,
                                             `hue` = H_p,
                                             `Chroma` = C_p,)

# visualize pairs
pairs(cormat_Dark, pch = 18, col = "steelblue")

# generate pairs plots 
# https://www.statology.org/pairs-plots-r/
#install.packages("GGally")
library(GGally)
## generate the pairs plot
ggpairs(cormat_Dark)

# Plot corr matrix DARK genotypes

##compute corr matrix
M_Dark<-cor(cormat_Dark)
head(round(M_Dark,2))

#compute p-value of correlations
cor.mtest <- function(mat, ...) {
  mat <- as.matrix(mat)
  n <- ncol(mat)
  p.mat<- matrix(NA, n, n)
  diag(p.mat) <- 0
  for (i in 1:(n - 1)) {
    for (j in (i + 1):n) {
      tmp <- cor.test(mat[, i], mat[, j], ...)
      p.mat[i, j] <- p.mat[j, i] <- tmp$p.value
    }
  }
  colnames(p.mat) <- rownames(p.mat) <- colnames(mat)
  p.mat
}
# matrix of the p-value of the correlation
p.mat.D <- cor.mtest(cormat_Dark)
head(p.mat.D[, 1:5])

mycol <- colorRampPalette(c("#313695", "#4575B4", "#74ADD1", "#ABD9E9", "#E0F3F8", "#FFFFBF", "#FEE090", "#FDAE61",
                            "#F46D43",  "#D73027","#A50026"))

library(corrplot)

corrplot(M_Dark, method = "circle", type="lower", col = mycol(10), #### TOP PICK
         diag = FALSE,
         #addCoef.col = "black", # Add coefficient of correlation
         #title = "A"
         tl.col="black", tl.srt=90, #Text label color, rotation
         p.mat = p.mat.D, sig.level = 0.05)

# to save
# run code in 'console' > export tab in 'plots' > save as image > svg; width = 480, height = 517
```

*Medium red*

```{r}
# MEDIUM RED (20.56 <= L <= 26.08)
df_Medium <- df_merge_L_ordered[c(88:470),]
View(df_Medium)

# L vs TotAnt
ggscatter(df_Medium, x = "L_p", y = "TotAnt", 
          add = "reg.line", conf.int = TRUE, 
          cor.coef = TRUE, cor.method = "pearson",
          xlab = "L* plate", ylab = "Total anthocyanins")

# create new df including only numeric values 
cormat_Medium <- subset(df_Medium, select = -c(1))
View(cormat_Medium)

# Rename variables
cormat_Medium <- cormat_Medium %>% dplyr::rename(`L*` = L_p, 
                                             `a*` = a_p,
                                             `b*` = b_p,
                                             `a*/b*` = ab_p,
                                             `hue` = H_p,
                                             `Chroma` = C_p,)

# visualize pairs
pairs(cormat_Medium, pch = 18, col = "steelblue")

# generate pairs plots
#install.packages("GGally")
library(GGally)
## generate the pairs plot
ggpairs(cormat_Medium)

# Plot corr matrix MEDIUM genotypes

##compute corr matrix
M_Medium<-cor(cormat_Medium)
head(round(M_Medium,2))

#compute p-value of correlations
cor.mtest <- function(mat, ...) {
  mat <- as.matrix(mat)
  n <- ncol(mat)
  p.mat<- matrix(NA, n, n)
  diag(p.mat) <- 0
  for (i in 1:(n - 1)) {
    for (j in (i + 1):n) {
      tmp <- cor.test(mat[, i], mat[, j], ...)
      p.mat[i, j] <- p.mat[j, i] <- tmp$p.value
    }
  }
  colnames(p.mat) <- rownames(p.mat) <- colnames(mat)
  p.mat
}
# matrix of the p-value of the correlation
p.mat.M <- cor.mtest(cormat_Medium)
head(p.mat.M[, 1:5])

mycol <- colorRampPalette(c("#313695", "#4575B4", "#74ADD1", "#ABD9E9", "#E0F3F8", "#FFFFBF", "#FEE090", "#FDAE61",
                            "#F46D43",  "#D73027","#A50026"))

corrplot(M_Medium, method = "circle", type="lower", col = mycol(10), #### TOP PICK
         diag = FALSE,
         #addCoef.col = "black", # Add coefficient of correlation
         tl.col="black", tl.srt=90, #Text label color, rotation
         p.mat = p.mat.M, sig.level = 0.05)

# to save
# run code in 'console' > export tab in 'plots' > save as image > svg; width = 480, height = 517
```

*Light red*

```{r}
# LIGHT RED (L > 26.08)
df_Light <- df_merge_L_ordered[c(471:551),]
View(df_Light)

# L vs TotAnt
ggscatter(df_Light, x = "L_p", y = "TotAnt", 
          add = "reg.line", conf.int = TRUE, 
          cor.coef = TRUE, cor.method = "pearson",
          xlab = "L* plate", ylab = "Total anthocyanins")

# create new df including only numeric values 
cormat_Light <- subset(df_Light, select = -c(1))
View(cormat_Light)

# Rename variables
cormat_Light <- cormat_Light %>% dplyr::rename(`L*` = L_p, 
                                             `a*` = a_p,
                                             `b*` = b_p,
                                             `a*/b*` = ab_p,
                                             `hue` = H_p,
                                             `Chroma` = C_p,)

# visualize pairs
pairs(cormat_Light, pch = 18, col = "steelblue")

# generate pairs plots
#install.packages("GGally")
library(GGally)
## generate the pairs plot
ggpairs(cormat_Light)

# Plot corr matrix LIGHT genotypes

##compute corr matrix
M_Light<-cor(cormat_Light)
head(round(M_Light,2))

#compute p-value of correlations
cor.mtest <- function(mat, ...) {
  mat <- as.matrix(mat)
  n <- ncol(mat)
  p.mat<- matrix(NA, n, n)
  diag(p.mat) <- 0
  for (i in 1:(n - 1)) {
    for (j in (i + 1):n) {
      tmp <- cor.test(mat[, i], mat[, j], ...)
      p.mat[i, j] <- p.mat[j, i] <- tmp$p.value
    }
  }
  colnames(p.mat) <- rownames(p.mat) <- colnames(mat)
  p.mat
}
# matrix of the p-value of the correlation
p.mat.L <- cor.mtest(cormat_Light)
head(p.mat.L[, 1:5])

mycol <- colorRampPalette(c("#313695", "#4575B4", "#74ADD1", "#ABD9E9", "#E0F3F8", "#FFFFBF", "#FEE090", "#FDAE61",
                            "#F46D43",  "#D73027","#A50026"))

corrplot(M_Light, method = "circle", type="lower", col = mycol(10), #### TOP PICK
         diag = FALSE,
         #addCoef.col = "black", # Add coefficient of correlation
         tl.col="black", tl.srt=90, #Text label color, rotation
         p.mat = p.mat.L, sig.level = 0.05)

# to save
# run code in 'console' > export tab in 'plots' > save as image > svg; width = 480, height = 517
```
